# Supplementary material for: The LEA gene family in tomato and its wild relatives: genome-wide identification, structural characterization, expression profiling, and role of SlLEA6 in drought stress
Source: BMC Plant Biol. 2022 Dec 19;22:596. doi: 10.1186/s12870-022-03953-7 (PMC9762057; doi:10.1186/s12870-022-03953-7)
Supplement: Supplementary file 1 — Additional file 1: Table S1. Identification and characterization of LEAs in cultivated and wild tomato species. [file 12870_2022_3953_MOESM1_ESM.xlsx]

## Sheet: Table S1
Table S1 Identification and characterization of LEAs in cultivated and wild tomato species.
Species	Cluster	Name	ID	Length (AA)	MW (Da)	pI	Aliphatic index	GRAVY	Instability index	Subcellular localization
Solanum lycopersicum	LEA_2	SILEA1	Solyc01g007220.3.1.1	211	23840.5	9.57	90.47	-0.126	39.40 (Stable)	Extracellular (2.479)
	LEA_2	SILEA2	Solyc01g007230.3.1.1	229	26069.3	9.01	86.38	-0.091	44.38 (Unstable)	PlasmaMembrance (1.555)
	LEA_2	SILEA3	Solyc01g009160.2.1.1	271	29945.9	9.82	90.11	-0.127	47.45 (Unstable)	Nuclear (1.642)
	Dehydrin	SILEA4	Solyc01g065820.1.1	78	8871.05	9.82	38.72	-1.636	35.35 (Stable)	Nuclear (2.431)
	LEA_1	SILEA5	Solyc01g080950.3.1	104	11525.9	5.81	64.04	-0.942	24.71 (Stable)	Nuclear (1.920)
	LEA_2	SILEA6	Solyc01g095140.3.1	160	17635.3	4.64	98	-0.143	22.18 (Stable)	Cytoplasmic (2.183)
	LEA_2	SILEA7	Solyc01g095150.3.1	174	19122.9	4.6	104.66	-0.157	26.47 (Stable)	Cytoplasmic (3.429)
	LEA_2	SILEA8	Solyc01g095995.1.1	292	32485.4	9.52	82.36	-0.097	28.59 (Stable)	Mitochondrial (0.972)
	SMP	SILEA9	Solyc01g097960.3.1	200	21038.4	8.66	77.75	-0.632	50.97 (Unstable)	Nuclear (2.242)
	LEA_2	SILEA10	Solyc01g104580.3.1	227	24640.8	9.41	105.59	0.268	28.14 (Stable)	PlasmaMembrance (3.215)
	LEA_3	SILEA11	Solyc01g107280.3.1	110	12924.6	8.86	69.18	-0.941	53.61 (Unstable)	Mitochondrial (2.342)
	Dehydrin	SILEA12	Solyc01g109920.2.1	249	25363.8	7.09	51.12	-0.838	25.61 (Stable)	Nuclear (2.848)
	LEA_2	SILEA13	Solyc02g036480.1.1.1	256	29097.1	9.98	90.98	-0.374	47.28 (Unstable)	Nuclear (1.838)
	Dehydrin	SILEA14	Solyc02g062390.3.1	133	14432.3	9.02	60.9	-0.984	31.45 (Stable)	Nuclear (3.412)
	LEA_2	SILEA15	Solyc02g080100.1.1.1	247	28165.5	9.54	90.32	-0.177	51.34 (Unstable)	PlasmaMembrance (2.842)
	Dehydrin	SILEA16	Solyc02g084840.3.1	157	16660	7.23	34.2	-1.261	22.40 (Stable)	Nuclear (2.881)
	Dehydrin	SILEA17	Solyc02g084850.3.1	130	13948.3	6.06	20.23	-1.368	32.99 (Stable)	Nuclear (2.664)
	LEA_4	SILEA18	Solyc02g085150.3.1	458	49410.7	7.21	44.74	-1.025	33.84 (Stable)	Nuclear (2.144)
	LEA_2	SILEA19	Solyc02g091000.3.1	319	35503.7	10.03	70.16	-0.375	51.77 (Unstable)	Nuclear (1.594)
	LEA_2	SILEA20	Solyc02g092400.1.1.1	192	21048.7	9.46	107.71	0.209	23.56 (Stable)	PlasmaMembrance (1.968)
	LEA_6	SILEA21	Solyc02g092715.1.1	94	10005.8	5.69	52.02	-1.053	36.78 (Stable)	Nuclear (3.425)
	Dehydrin	SILEA22	Solyc02g093255.1.1	174	19503.4	9.71	69.43	-0.649	36.04 (Stable)	Nuclear (1.605)
	LEA_2	SILEA23	Solyc03g007695.1.1.1	204	23405.9	9.59	79.8	-0.263	29.57 (Stable)	PlasmaMembrance (2.231)
	LEA_2	SILEA24	Solyc03g081230.1.1.1	213	23990.9	9.48	93.29	-0.075	27.29 (Stable)	PlasmaMembrance (1.752)
	LEA_2	SILEA25	Solyc03g121620.1.1.1	267	28922	10.34	87	-0.101	35.09 (Stable)	Nuclear (2.016)
	LEA_2	SILEA26	Solyc04g078750.3.1	320	34870.9	9.88	70.69	-0.317	52.58 (Unstable)	Nuclear (1.319)
	LEA_3	SILEA27	Solyc06g009140.3.1	94	10266.6	9.84	70.53	-0.46	39.73 (Stable)	Mitochondrial (1.493)
	LEA_5	SILEA28	Solyc06g048840.3.1	93	10035.8	5.47	40.97	-1.439	53.01 (Unstable)	Nuclear (2.594)
	LEA_1	SILEA29	Solyc06g061110.2.1	126	13557.3	9.56	65.95	-0.816	48.37 (Unstable)	Nuclear (2.644)
	LEA_2	SILEA30	Solyc06g074040.1.1.1	208	23545.3	9.24	103.03	0.06	47.53 (Unstable)	PlasmaMembrance (3.109)
	LEA_2	SILEA31	Solyc06g074050.2.1	179	20354.7	9.3	106.76	0.35	29.20 (Stable)	PlasmaMembrance (4.305)
	LEA_2	SILEA32	Solyc07g052457.1.1	175	19506.7	8.4	113.03	0.025	37.21 (Stable)	Mitochondrial (1.561)
	LEA_4	SILEA33	Solyc07g053360.3.1	532	56415.2	5.43	57.71	-0.826	27.09 (Stable)	Cytoplasmic (1.886)
	LEA_2	SILEA34	Solyc07g054233.1.1	211	24055.7	8.36	76.64	-0.204	39.46 (Stable)	Extracellular (2.545)
	LEA_2	SILEA35	Solyc07g065910.1.1.1	249	28335.4	10.1	95.46	0.029	50.35 (Unstable)	PlasmaMembrance (4.058)
	LEA_2	SILEA36	Solyc08g015690.3.1	348	38657	4.78	96.32	-0.29	25.27 (Stable)	Cytoplasmic (4.052)
	LEA_3	SILEA37	Solyc08g074720.2.1	101	11303.1	9.72	60.79	-0.487	34.79 (Stable)	Mitochondrial (1.854)
	LEA_2	SILEA38	Solyc08g082470.1.1.1	197	21691.9	8.84	84.57	0.183	36.22 (Stable)	PlasmaMembrance (3.466)
	LEA_4	SILEA39	Solyc09g008770.3.1	435	46663.1	5.51	49.82	-1.149	28.99 (Stable)	Nuclear (1.991)
	LEA_5	SILEA40	Solyc09g014750.1.1.1	101	10874.8	9.05	44.46	-1.406	47.20 (Unstable)	Nuclear (2.595)
	LEA_2	SILEA41	Solyc09g031920.1.1.1	200	21981.9	9.32	113.05	0.218	30.96 (Stable)	Extracellular (4.007)
	SMP	SILEA42	Solyc09g065360.3.1	260	27158.1	4.5	81.08	-0.224	40.48 (Unstable)	Chloroplast (1.557)
	Dehydrin	SILEA43	Solyc09g074765.1.1	102	11735.3	9.68	34.41	-1.504	32.50 (Stable)	Nuclear (2.708)
	LEA_3	SILEA44	Solyc09g075210.3.1	97	10385.7	9.89	62.37	-0.411	49.42 (Unstable)	Chloroplast (1.912)
	SMP	SILEA45	Solyc09g082100.3.1	530	53652	4.99	76.04	-0.239	37.84 (Stable)	Cytoplasmic (1.566)
	LEA_2	SILEA46	Solyc10g005040.3.1	221	24532	9.59	108.42	0.168	48.90 (Unstable)	PlasmaMembrance (3.315)
	LEA_2	SILEA47	Solyc10g011900.3.1	185	20981.9	4.84	80.54	-0.582	26.28 (Stable)	Cytoplasmic (2.904)
	LEA_2	SlLEA48	Solyc10g074730.2.1	492	54937.8	8.5	101.02	-0.093	24.03 (Stable)	Cytoplasmic (2.328)
	LEA_1	SILEA49	Solyc10g078760.2.1	93	10032.1	9.3	39.03	-1.165	23.90 (Stable)	Nuclear (2.817)
	LEA_1	SILEA50	Solyc10g078770.2.1	88	9258.33	9.48	31.48	-1.065	8.28 (Stable)	Nuclear (2.282)
	LEA_1	SILEA51	Solyc10g078780.2.1	221	21881.7	7.37	45.25	-0.659	6.68 (Stable)	Nuclear (1.457)
	LEA_2	SILEA52	Solyc10g081955.1.1.1	211	24105.8	9.61	89.95	-0.173	51.34 (Unstable)	Extracellular (2.577)
	LEA_2	SILEA53	Solyc10g081970.2.1.1	139	15900.4	9.22	84.17	-0.083	52.92 (Unstable)	PlasmaMembrance (3.022)
	LEA_2	SILEA54	Solyc10g081980.2.1	225	25872.9	9.37	87.47	-0.292	44.83 (Unstable)	Extracellular (1.609)
	LEA_2	SILEA55	Solyc11g042880.2.1	310	34740.7	9.28	89.87	-0.14	47.11 (Unstable)	PlasmaMembrance (2.224)
	LEA_2	SILEA56	Solyc11g066490.1.1.1	208	23881.7	9.97	94.57	-0.231	50.70 (Unstable)	Extracellular (1.468)
	LEA_2	SILEA57	Solyc11g068550.1.1.1	188	20792.8	6.7	90.69	-0.019	32.70 (Stable)	Chloroplast (1.733)
	LEA_2	SILEA58	Solyc11g068890.1.1.1	209	23738.5	8.73	107.61	0.101	44.30 (Unstable)	PlasmaMembrance (3.024)
	LEA_2	SILEA59	Solyc11g068900.1.1.1	256	28386.3	10.12	72.81	-0.333	50.65 (Unstable)	PlasmaMembrance (2.001)
	LEA_2	SILEA60	Solyc12g017515.1.1.1	293	32717.7	5.81	94.4	-0.34	27.42 (Stable)	Cytoplasmic (3.776)
Solanum spimpinellifolium	LEA_2	SpiLEA1	Spim01g007450.1.1	229	26050.3	8.85	89.39	-0.024	41.28 (Unstable)	PlasmaMembrance (1.752)
	LEA_2	SpiLEA2	Spim01g009500.1.1	271	29931.8	9.82	89.41	-0.137	47.76 (Unstable)	Nuclear (1.605)
	Dehydrin	SpiLEA3	Spim01g009640.1.1	82	9312.5	9.89	32.07	-1.716	35.71 (Stable)	Nuclear (2.435)
	LEA_4	SpiLEA4	Spim01g016330.1.1	532	56416.1	5.33	57.35	-0.831	27.15 (Stable)	Cytoplasmic (1.927)
	LEA_1	SpiLEA5	Spim01g024140.1.1	104	11502.9	5.64	64.04	-0.945	24.71 (Stable)	Nuclear (1.820)
	LEA_2	SpiLEA6	Spim01g031770.1.1	160	17634.3	4.71	98	-0.143	21.71 (Stable)	Cytoplasmic (2.197)
	LEA_2	SpiLEA7	Spim01g031780.1.1	179	19535.7	5.13	111.56	0.191	23.49 (Stable)	Cytoplasmic (2.477)
	LEA_2	SpiLEA8	Spim01g031800.1.1	238	26681.4	9.73	97.35	-0.029	23.82 (Stable)	PlasmaMembrance (2.207)
	LEA_2	SpiLEA9	Spim01g032680.1.1	233	25660.8	9.51	86.05	0.172	32.95 (Stable)	PlasmaMembrance (2.915)
	SMP	SpiLEA10	Spim01g035620.1.1	165	17472.4	6.77	77.03	-0.645	54.22 (Unstable)	Nuclear (1.393)
	LEA_2	SpiLEA11	Spim01g043210.1.1	257	27949.6	9.3	107.28	0.301	27.69 (Stable)	PlasmaMembrance (3.529)
	LEA_5	SpiLEA12	Spim01g048700.1.1	83	8957.67	6.61	34.1	-1.535	59.10 (Unstable)	Nuclear (2.752)
	LEA_3	SpiLEA13	Spim01g050790.1.1	110	12924.6	8.86	69.18	-0.941	53.61 (Unstable)	Mitochondrial (2.342)
	Dehydrin	SpiLEA14	Spim01g054240.1.1	114	12160.3	6.14	48.86	0.995	19.80 (Stable)	Nuclear (2.763)
	Dehydrin	SpiLEA15	Spim02g013210.1.1	97	10573.7	8.79	52.37	-1.206	38.44 (Stable)	Nuclear (3.949)
	LEA_2	SpiLEA16	Spim02g027640.1.1	247	28165.5	9.54	90.32	-0.117	51.34 (Unstable)	PlasmaMembrance (2.842)
	LEA_2	SpiLEA17	Spim02g029280.1.1	260	29527.4	9.47	88.08	-0.232	46.39 (Unstable)	Nuclear (1.831)
	LEA_2	SpiLEA18	Spim02g033000.1.1	192	21048.7	9.46	107.71	0.209	23.56 (Stable)	PlasmaMembrance (1.968)
	Dehydrin	SpiLEA19	Spim02g035840.1.1	172	18021.4	7.25	31.8	-1.221	16.72 (Stable)	Nuclear (2.370)
	Dehydrin	SpiLEA20	Spim02g035850.1.1	117	12720.9	6.29	22.48	-1.449	37.87 (Stable)	Nuclear (2.811)
	LEA_4	SpiLEA21	Spim02g036250.1.1	408	43567.6	8.13	47.57	-0.885	27.17 (Stable)	Nuclear (1.606)
	LEA_2	SpiLEA22	Spim02g044640.1.1	280	30935.1	9.9	66.04	-0.552	54.84 (Unstable)	Nuclear (2.927)
	Dehydrin	SpiLEA23	Spim03g007080.1.1	227	25382.8	9.33	67	-0.807	33.63 (Stable)	Nuclear (3.877)
	LEA_2	SpiLEA24	Spim03g009530.1.1	227	26221.2	10.2	79.52	-0.329	48.01 (Unstable)	PlasmaMembrance (2.356)
	LEA_2	SpiLEA25	Spim03g018670.1.1	213	23963.9	9.48	92.82	-0.063	28.77 (Stable)	PlasmaMembrance (1.583)
	LEA_2	SpiLEA26	Spim03g019990.1.1	149	17248	10.3	90.87	-0.539	26.17 (Stable)	Nuclear (2.179)
	LEA_2	SpiLEA27	Spim03g024890.1.1	486	55055.8	9.47	91.42	-0.359	42.31 (Unstable)	Nuclear (3.851)
	LEA_2	SpiLEA28	Spim03g039250.1.1	310	34333.2	9.77	73.52	-0.376	56.29 (Unstable)	Nuclear (1.584)
	LEA_2	SpiLEA29	Spim03g040380.1.1	251	27736.9	10.42	92.83	-0.088	35.77 (Stable)	Nuclear (1.288)
	LEA_2	SpiLEA30	Spim03g041520.1.1	293	32765.3	9.45	105.39	0.212	33.42 (Stable)	PlasmaMembrance (4.604)
	LEA_2	SpiLEA31	Spim04g029850.1.1	320	34899	9.93	70.69	-0.32	52.58 (Unstable)	Nuclear (1.302)
	Dehydrin	SpiLEA32	Spim04g033600.1.1	690	76805.5	5.13	77.99	-0.416	43.07 (Unstable)	Cytoplasmic (1.753)
	Dehydrin	SpiLEA33	Spim05g017860.1.1	83	9495.75	9.79	43.49	-1.399	28.65 (Stable)	Nuclear (2.162)
	LEA_3	SpiLEA34	Spim06g008320.1.1	94	10266.6	9.84	70.53	-0.46	39.73 (Stable)	Mitochondrial (1.493)
	LEA_1	SpiLEA35	Spim06g017600.1.1	124	13223.9	9.4	67.02	-0.754	47.44 (Unstable)	Nuclear (2.403)
	LEA_2	SpiLEA36	Spim06g028850.1.1	217	24503.5	9.24	105.94	0.124	45.97 (Unstable)	PlasmaMembrance (4.248)
	Dehydrin	SpiLEA37	Spim07g019250.1.1	91	10458	9.78	52.53	-1.187	32.18 (Stable)	Nuclear (2.148)
	LEA_2	SpiLEA38	Spim07g021650.1.1	157	17781.4	8.57	79.36	-0.386	22.64 (Stable)	Cytoplasmic (2.403)
	LEA_2	SpiLEA39	Spim07g028760.1.1	267	30317.6	10.02	90.49	-0.008	52.59 (Unstable)	PlasmaMembrance (3.951)
	LEA_2	SpiLEA40	Spim08g008780.1.1	235	25872.2	9.8	101.57	0.019	51.22 (Unstable)	Nuclear (1.832)
	LEA_2	SpiLEA41	Spim08g010700.1.1	325	36253.2	4.71	97.11	-0.332	22.51 (Stable)	Cytoplasmic (4.011)
	LEA_3	SpiLEA42	Spim08g020910.1.1	101	11303.1	9.72	60.79	-0.487	34.79 (Stable)	Mitochondrial (1.854)
	LEA_2	SpiLEA43	Spim08g029240.1.1	275	31417.4	9.16	95.31	0.186	31.71 (Stable)	PlasmaMembrance (4.229)
	LEA_2	SpiLEA44	Spim08g030140.1.1	197	21691.9	8.84	84.57	0.183	36.22 (Stable)	PlasmaMembrance (3.466)
	LEA_2	SpiLEA45	Spim09g006370.1.1	264	29161	9.89	89.58	-0.172	42.62 (Unstable)	Extracellular (1.553)
	LEA_4	SpiLEA46	Spim09g008220.1.1	418	44717.1	5.58	50.67	-1.101	27.40 (Stable)	Nuclear (1.819)
	LEA_5	SpiLEA47	Spim09g012740.1.1	101	10874.8	9.05	44.46	-1.406	47.20 (Unstable)	Nuclear (2.595)
	LEA_2	SpiLEA48	Spim09g015730.1.1	200	21980.9	9.42	113.05	0.218	31.34 (Stable)	Extracellular (4.060)
	SMP	SpiLEA49	Spim09g023430.1.1	251	26149.8	4.42	80.88	-0.255	37.97 (Stable)	Cytoplasmic (2.054)
	Dehydrin	SpiLEA50	Spim09g028540.1.1	84	9602.87	9.74	37.14	-1.517	31.25 (Stable)	Nuclear (2.482)
	SMP	SpiLEA51	Spim09g028810.1.1	267	26798.8	4.73	74.31	-0.26	40.57 (Unstable)	Nuclear (1.183)
	SMP	SpiLEA52	Spim09g028820.1.1	258	26055.9	4.55	77.44	-0.247	39.91 (Stable)	Cytoplasmic (1.640)
	LEA_2	SpiLEA53	Spim10g005050.1.1	221	24532	9.59	108.42	0.168	48.90 (Unstable)	PlasmaMembrance (3.315)
	LEA_2	SpiLEA54	Spim10g010250.1.1	159	17484.1	4.76	98.62	0.016	16.49 (Stable)	Cytoplasmic (2.881)
	Dehydrin	SpiLEA55	Spim10g018840.1.1	82	9443.54	9.7	28.54	-1.772	37.31 (Stable)	Nuclear (2.603)
	LEA_2	SpiLEA56	Spim10g020060.1.1	219	25272.6	9.7	86.26	-0.284	41.58 (Unstable)	Nuclear (2.651)
	LEA_1	SpiLEA57	Spim10g022370.1.1	89	9547.59	9.34	37.53	-1.142	23.31 (Stable)	Nuclear (2.711)
	LEA_1	SpiLEA58	Spim10g022380.1.1	88	9258.33	9.48	31.48	-1.065	8.28 (Stable)	Nuclear (2.282)
	LEA_1	SpiLEA59	Spim10g022400.1.1	221	21980.8	8.18	45.25	-0.677	7.07 (Stable)	Nuclear (1.598)
	LEA_2	SpiLEA60	Spim10g025660.1.1	211	24119.8	9.61	90.43	-0.171	51.74 (Unstable)	Extracellular (2.553)
	LEA_2	SpiLEA61	Spim10g025670.1.1	225	26180.3	9.28	83.6	-0.32	42.10 (Unstable)	PlasmaMembrance (1.688)
	LEA_2	SpiLEA62	Spim10g025680.1.1	280	32229.2	9.33	89.79	-0.275	47.17 (Unstable)	PlasmaMembrance (2.280)
	LEA_2	SpiLEA63	Spim11g019820.1.1	310	34650.6	9.21	88.94	-0.162	47.08 (Unstable)	PlasmaMembrance (2.053)
	LEA_2	SpiLEA64	Spim11g024500.1.1	208	23911.7	9.97	94.09	-0.246	50.29 (Unstable)	Extracellular (1.647)
	LEA_2	SpiLEA65	Spim11g025730.1.1	188	20774.8	6.7	92.77	-0.005	32.85 (Stable)	Chloroplast (1.709)
	LEA_2	SpiLEA66	Spim11g026050.1.1	216	24480.3	8.98	105.93	0.097	45.86 (Unstable)	PlasmaMembrance (3.768)
	LEA_2	SpiLEA67	Spim11g026070.1.1	256	28400.3	10.12	73.2	-0.324	51.31 (Unstable)	PlasmaMembrance (2.050)
	LEA_2	SpiLEA68	Spim12g013480.1.1	305	34013.2	5.95	96.75	-0.307	27.97 (Stable)	Chloroplast (4.066)
	LEA_3	SpiLEA69	Spim12g029250.1.1	97	10825.1	9.07	61.24	-0.813	55.18 (Unstable)	Nuclear (1.928)
Solanum pennellii	LEA_2	SpLEA1	Sopen01g003220.1	229	26034.3	9.08	82.97	-0.11	40.42 (Unstable)	Extracellular (1.651)
	LEA_2	SpLEA2	Sopen01g004630.1	271	29959.9	9.88	89.41	-0.128	45.69 (Unstable)	Nuclear (1.472)
	LEA_1	SpLEA3	Sopen01g032540.1	104	11471.8	5.45	65	-0.876	28.45 (Stable)	Nuclear (1.937)
	LEA_2	SpLEA4	Sopen01g038930.1	163	17936.6	4.69	96.81	-0.155	18.41 (Stable)	Cytoplasmic (2.388)
	LEA_2	SpLEA5	Sopen01g038940.1	173	18979.8	4.64	104.68	-0.139	24.19 (Stable)	Cytoplasmic (3.480)
	LEA_2	SpLEA6	Sopen01g038960.1	226	25227.6	9.73	90.44	-0.154	23.02 (Stable)	Nuclear (1.955)
	LEA_2	SpLEA7	Sopen01g039720.1	200	21738.2	9.48	81.25	0.159	21.82 (Stable)	Extracellular (1.906)
	SMP	SpLEA8	Sopen01g041540.1	166	17235.4	9.2	85.42	-0.38	38.89 (Stable)	Nuclear (1.411)
	LEA_2	SpLEA9	Sopen01g047090.1	227	24640.8	9.41	105.59	0.268	28.14 (Stable)	PlasmaMembrance (3.215)
	LEA_3	SpLEA10	Sopen01g049530.1	84	9928.08	5.63	52.26	-1.157	45.81 (Unstable)	Mitochondrial (1.440)
	Dehydrin	SpLEA11	Sopen01g052110.1	262	26869.5	6.95	50.8	-0.871	23.48 (Stable)	Nuclear (2.882)
	LEA_2	SpLEA12	Sopen02g011840.1	261	29648.8	9.98	93.68	-0.319	44.07 (Unstable)	Extracellular (1.596)
	Dehydrin	SpLEA13	Sopen02g013390.1	133	14380.1	8.69	57.97	-0.997	30.12 (Stable)	Nuclear (3.540)
	LEA_2	SpLEA14	Sopen02g024810.1	191	22360	9.38	99.84	0.075	33.01 (Stable)	PlasmaMembrance (3.441)
	LEA_2	SpLEA15	Sopen02g024820.1	227	25973	9.57	90.57	-0.102	47.71 (Unstable)	PlasmaMembrance (3.051)
	LEA_2	SpLEA16	Sopen02g026090.1	261	29678.6	9.51	87.74	-0.259	48.19 (Unstable)	Extracellular (1.314)
	Dehydrin	SpLEA17	Sopen02g029510.1	157	16674	7.23	34.2	-1.261	21.86 (Stable)	Nuclear (2.725)
	Dehydrin	SpLEA18	Sopen02g029520.1	135	14149.5	6.2	20.96	-1.261	32.97 (Stable)	Nuclear (2.520)
	LEA_2	SpLEA19	Sopen02g035650.1	319	35517.7	10.05	70.47	-0.377	52.32 (Unstable)	Nuclear (1.604)
	LEA_2	SpLEA20	Sopen02g036950.1	192	21018.6	9.46	105.16	0.18	23.56 (Stable)	PlasmaMembrance (1.695)
	LEA_6	SpLEA21	Sopen02g037260.1	88	9338	4.93	46.7	-1.197	40.79 (Unstable)	Nuclear (3.521)
	LEA_2	SpLEA22	Sopen03g021960.1	213	23996.9	9.48	90.09	-0.11	30.15 (Stable)	Extracellular (1.590)
	LEA_2	SpLEA23	Sopen03g029700.1	258	29027.3	9.97	102.75	-0.095	35.31 (Stable)	Nuclear (1.736)
	LEA_2	SpLEA24	Sopen03g039530.1	310	34333.2	9.77	73.52	-0.376	56.29 (Unstable)	Nuclear (1.584)
	LEA_2	SpLEA25	Sopen03g040430.1	266	28956	10.29	85.11	-0.142	35.22 (Stable)	Nuclear (1.960)
	LEA_2	SpLEA26	Sopen04g032350.2	320	34866.9	9.88	71	-0.307	52.35 (Unstable)	PlasmaMembrance (1.606)
	Dehydrin	SpLEA27	Sopen04g035830.1	210	23681.1	5.29	48.76	-1.552	57.42 (Unstable)	Nuclear (3.105)
	LEA_3	SpLEA28	Sopen06g003900.1	94	10206.5	9.84	71.6	-0.429	41.04 (Unstable)	Mitochondrial (1.409)
	LEA_5	SpLEA29	Sopen06g015130.1	93	10019.8	5.47	42.04	-1.411	50.94 (Unstable)	Nuclear (2.658)
	LEA_1	SpLEA30	Sopen06g021310.1	126	13512.2	9.4	66.75	-0.79	45.08 (Unstable)	Nuclear (2.618)
	LEA_2	SpLEA31	Sopen06g030460.1	208	23448.2	9.08	103.03	0.081	47.07 (Unstable)	PlasmaMembrance (2.926)
	LEA_2	SpLEA32	Sopen06g030470.1	249	27691.7	9.51	84.3	-0.138	46.02 (Unstable)	PlasmaMembrance (2.604)
	LEA_4	SpLEA33	Sopen07g027330.1	577	61192.2	5.35	54.77	-0.853	26.38 (Stable)	Nuclear (1.984)
	LEA_2	SpLEA34	Sopen07g028170.1	215	24444.2	8.37	78.84	-0.151	36.60 (Stable)	Extracellular (2.466)
	LEA_2	SpLEA35	Sopen07g034100.1	267	30371.7	10.02	93.41	0.027	54.76 (Unstable)	PlasmaMembrance (3.955)
	LEA_2	SpLEA36	Sopen08g004000.1	235	25937.5	9.9	103.23	0.046	48.86 (Unstable)	Nuclear (1.996)
	LEA_2	SpLEA37	Sopen08g005800.1	316	35111.9	4.71	97.72	-0.376	24.62 (Stable)	Cytoplasmic (3.689)
	LEA_3	SpLEA38	Sopen08g023330.1	96	10707.4	9.63	68.02	-0.472	36.14 (Stable)	Mitochondrial (1.765)
	LEA_2	SpLEA39	Sopen08g030720.1	197	21780	8.48	84.06	0.154	35.26 (Stable)	PlasmaMembrance (3.344)
	LEA_2	SpLEA40	Sopen09g001970.1	264	29297	9.84	88.14	-0.201	41.67 (Unstable)	Nuclear (1.145)
	LEA_4	SpLEA41	Sopen09g003560.1	445	47427.9	5.64	49.62	-1.113	28.11 (Stable)	Nuclear (1.777)
	LEA_5	SpLEA42	Sopen09g007600.1	101	10860.8	8.03	44.46	-1.402	46.13 (Unstable)	Nuclear (2.864)
	LEA_2	SpLEA43	Sopen09g026000.1	200	21966.9	9.42	113.05	0.218	31.72 (Stable)	Extracellular (4.132)
	SMP	SpLEA44	Sopen09g027130.1	251	26077.9	4.44	87.89	-0.156	38.86 (Stable)	Cytoplasmic (1.583)
	LEA_3	SpLEA45	Sopen09g030030.1	98	10456.8	9.89	62.76	-0.418	50.28 (Unstable)	Chloroplast (1.850)
	SMP	SpLEA46	Sopen09g030980.1	260	26247.1	4.6	75.19	-0.256	42.46 (Unstable)	Cytoplasmic (1.041)
	SMP	SpLEA47	Sopen09g030990.1	258	26078	4.77	78.57	-0.243	35.23 (Stable)	Cytoplasmic (1.588)
	LEA_2	SpLEA48	Sopen10g001070.1	222	24576.1	9.66	108.78	0.199	48.32 (Unstable)	PlasmaMembrance (3.361)
	LEA_2	SpLEA49	Sopen10g005690.1	180	20157	4.83	87.67	-0.401	23.90 (Stable)	Cytoplasmic (3.094)
	LEA_2	SpLEA50	Sopen10g027220.1	214	24164.2	9.33	95.14	-0.093	37.22 (Stable)	PlasmaMembrance (2.198)
	LEA_1	SpLEA51	Sopen10g029380.1	93	9974.14	9.2	36.99	-1.122	26.95 (Stable)	Nuclear (2.846)
	LEA_1	SpLEA52	Sopen10g029390.1	88	9258.33	9.48	31.48	-1.065	8.28 (Stable)	Nuclear (2.282)
	LEA_1	SpLEA53	Sopen10g029400.1	241	23575.6	7.04	45.56	-0.563	7.86 (Stable)	Nuclear (1.687)
	LEA_2	SpLEA54	Sopen10g032470.1	211	24076.8	9.54	92.27	-0.132	49.80 (Unstable)	Extracellular (2.675)
	LEA_2	SpLEA55	Sopen10g032480.1	225	26123.2	9.28	85.33	-0.137	42.96 (Unstable)	PlasmaMembrance (1.581)
	LEA_2	SpLEA56	Sopen10g032490.1	225	26157.3	9.35	82.71	-0.328	41.29 (Unstable)	Extracellular (1.785)
	LEA_2	SpLEA57	Sopen10g032500.1	231	26303.5	9.04	89.83	-0.208	47.56 (Unstable)	PlasmaMembrance (1.565)
	LEA_2	SpLEA58	Sopen11g019270.1	310	34828.7	9.22	88.61	-0.193	51.35 (Unstable)	PlasmaMembrance (2.110)
	LEA_2	SpLEA59	Sopen11g026240.1	208	23864.7	9.97	95.05	-0.224	50.70 (Unstable)	Extracellular (1.395)
	LEA_2	SpLEA60	Sopen11g027270.1	188	20792.8	6.7	90.69	-0.019	32.70 (Stable)	Chloroplast (1.733)
	LEA_2	SpLEA61	Sopen11g027580.1	209	23822.6	8.94	107.18	0.103	42.46 (Unstable)	PlasmaMembrance (3.121)
	LEA_2	SpLEA62	Sopen11g027610.1	256	28409.3	10.12	73.2	-0.323	50.23 (Unstable)	PlasmaMembrance (2.048)
	LEA_4	SpLEA63	Sopen12g006180.1	480	49451	6.31	55.52	-0.78	34.67 (Stable)	Nuclear (2.507)
	LEA_2	SpLEA64	Sopen12g008300.1	320	35592.5	5.41	87.03	-0.541	27.26 (Stable)	Cytoplasmic (2.811)
	LEA_3	SpLEA65	Sopen12g034130.1	97	10807.1	9.07	65.26	-0.787	60.01 (Unstable)	Nuclear (1.882)
Solanum lycopersicoides	LEA_2	SlydLEA1	Solyd01g052740.1	211	23809.5	9.5	91.42	-0.115	37.98 (Stable)	Extracellular (2.383)
	LEA_2	SlydLEA2	Solyd01g052750.1	229	26036.1	8.85	80.83	-0.142	42.91 (Unstable)	Extracellular (1.678)
	LEA_2	SlydLEA3	Solyd01g052780.1	211	23809.5	9.5	91.42	-0.115	37.98 (Stable)	Extracellular (2.383)
	LEA_2	SlydLEA4	Solyd01g052790.1	229	26036.1	8.85	80.83	-0.145	42.91 (Unstable)	Extracellular (1.660)
	LEA_2	SlydLEA5	Solyd01g054590.1	271	29931.8	9.78	90.15	-0.138	45.11 (Unstable)	Nuclear (1.581)
	LEA_1	SlydLEA6	Solyd01g073780.1	104	11422.7	5.2	65.96	-0.835	26.97 (Stable)	Nuclear (1.853)
	LEA_2	SlydLEA7	Solyd01g077570.1	272	29676.5	4.87	105.26	0.075	15.04 (Stable)	Cytoplasmic (3.507)
	LEA_2	SlydLEA8	Solyd01g078340.1	206	22538.9	8.41	80.34	0.079	19.56 (Stable)	Extracellular (1.170)
	SMP	SlydLEA9	Solyd01g080040.1	200	21025.3	6.77	77.75	-0.63	51.17 (Unstable)	Nuclear (2.198)
	LEA_2	SlydLEA10	Solyd01g085380.1	228	24807.9	9.41	104.69	0.242	28.06 (Stable)	PlasmaMembrance (3.044)
	Dehydrin	SlydLEA11	Solyd01g090890.1	737	78597.5	9.1	59.48	-0.611	53.01 (Unstable)	Nuclear (3.413)
	LEA_2	SlydLEA12	Solyd02g054400.1	259	29436.5	9.93	91.39	-0.364	41.74 (Unstable)	Nuclear (2.094)
	LEA_2	SlydLEA13	Solyd02g068600.1	300	34981.8	9.7	101.23	-0.13	27.94 (Stable)	PlasmaMembrance (2.584)
	LEA_2	SlydLEA14	Solyd02g068610.1	217	24861.6	9.57	86.22	-0.225	52.31 (Unstable)	PlasmaMembrance (2.783)
	LEA_2	SlydLEA15	Solyd02g070050.1	258	29005.2	9.4	97.05	-0.137	33.45 (Stable)	Nuclear (2.234)
	LEA_2	SlydLEA16	Solyd02g080070.1	319	35446.6	10.01	71.07	-0.355	49.39 (Unstable)	Nuclear (1.569)
	LEA_2	SlydLEA17	Solyd02g080130.1	319	35446.6	10.01	71.07	-0.355	49.39 (Unstable)	Nuclear (1.569)
	LEA_2	SlydLEA18	Solyd02g081610.1	192	21103.7	9.35	100.57	0.159	26.45 (Stable)	PlasmaMembrance (2.105)
	LEA_2	SlydLEA19	Solyd03g052290.1	227	26040.9	10.12	83.79	-0.309	48.87 (Unstable)	PlasmaMembrance (2.365)
	LEA_2	SlydLEA20	Solyd03g052410.1	227	26014.8	10.12	82.07	-0.333	48.87 (Unstable)	PlasmaMembrance (2.160)
	LEA_2	SlydLEA21	Solyd03g067080.1	180	20074.9	9.48	74.78	-0.524	33.21 (Stable)	Nuclear (2.680)
	LEA_2	SlydLEA22	Solyd03g071900.1	281	31407	10.11	93.31	-0.195	42.47 (Unstable)	Mitochondrial (2.094)
	LEA_2	SlydLEA23	Solyd03g081620.1	222	25255.3	9.06	103.56	-0.028	33.08 (Stable)	PlasmaMembrance (1.491)
	LEA_2	SlydLEA24	Solyd03g082150.1	310	34275.2	9.77	73.19	-0.367	55.37 (Unstable)	Chloroplast (1.632)
	LEA_2	SlydLEA25	Solyd03g083050.1	263	28697.7	10.34	84.98	-0.162	36.08 (Stable)	Nuclear (2.310)
	LEA_2	SlydLEA26	Solyd04g075650.1	320	24952	9.91	71	-0.318	50.97 (Unstable)	PlasmaMembrance (1.578)
	Dehydrin	SlydLEA27	Solyd04g079140.1	186	21021.1	5.18	46.67	-1.471	56.77 (Unstable)	Nuclear (3.119)
	LEA_3	SlydLEA28	Solyd06g050450.1	94	10253.6	9.84	67.45	-0.469	41.04 (Unstable)	Mitochondrial (1.493)
	LEA_2	SlydLEA29	Solyd06g057130.1	193	21998.6	9.8	101.5	-0.096	40.76 (Unstable)	PlasmaMembrance (1.629)
	LEA_5	SlydLEA30	Solyd06g059250.1	105	11370.3	5.33	44.67	-1.41	53.87 (Unstable)	Nuclear (2.728)
	LEA_2	SlydLEA31	Solyd06g074840.1	508	57352.2	9.57	93.46	-0.092	45.56 (Unstable)	PlasmaMembrance (3.749)
	LEA_2	SlydLEA32	Solyd07g067090.1	215	24293	8.07	82.47	-0.115	38.56 (Stable)	Extracellular (2.378)
	LEA_4	SlydLEA33	Solyd07g068040.1	548	58154	5.57	59.4	-0.826	26.88 (Stable)	Nuclear (1.396)
	LEA_2	SlydLEA34	Solyd08g053540.1	236	26030.4	9.68	98.22	-0.029	49.18 (Unstable)	Nuclear (2.302)
	LEA_2	SlydLEA35	Solyd08g055670.1	369	41027.7	4.82	95.61	-0.344	27.71 (Stable)	Cytoplasmic (4.124)
	LEA_2	SlydLEA36	Solyd08g055680.1	385	43124.4	5.05	95.64	-0.366	21.64 (Stable)	Cytoplasmic (3.918)
	LEA_2	SlydLEA37	Solyd08g074500.1	197	21617.9	9.07	85.53	0.201	34.24 (Stable)	PlasmaMembrance (3.538)
	LEA_2	SlydLEA38	Solyd09g051000.1	341	38483.8	9.97	89.65	-0.149	40.94 (Unstable)	PlasmaMembrance (1.823)
	LEA_4	SlydLEA39	Solyd09g052560.1	441	46889.5	5.7	49.64	-1.069	28.08 (Stable)	Nuclear (1.807)
	LEA_2	SlydLEA40	Solyd09g061420.1	231	25445.2	9.45	120.65	0.349	31.09 (Stable)	PlasmaMembrance (2.128)
	SMP	SlydLEA41	Solyd09g064880.1	251	26077.7	4.66	76.22	-0.351	39.54 (Stable)	Chloroplast (1.567)
	LEA_3	SlydLEA42	Solyd09g068210.1	98	10454.8	9.89	65.71	-0.381	51.38 (Unstable)	Chloroplast (1.625)
	SMP	SlydLEA43	Solyd09g069050.1	494	49564.2	4.77	76.64	-0.22	31.70 (Stable)	Cytoplasmic (1.533)
	LEA_2	SlydLEA44	Solyd10g050050.1	222	24756.4	9.52	114.01	0.203	50.32 (Unstable)	PlasmaMembrance (3.151)
	LEA_2	SlydLEA45	Solyd10g054770.1	185	20860.8	4.87	83.19	-0.467	21.36 (Stable)	Cytoplasmic (3.067)
	LEA_2	SlydLEA46	Solyd10g064320.1	179	20024	8.39	91.45	-0.178	37.76 (Stable)	Nuclear (1.996)
	LEA_2	SlydLEA47	Solyd10g070600.1	239	27436	9.22	92.55	-0.165	46.45 (Unstable)	PlasmaMembrance (1.799)
	LEA_2	SlydLEA48	Solyd10g070610.1	288	33472.9	9.66	86.32	-0.24	40.82 (Unstable)	PlasmaMembrance (2.857)
	LEA_2	SlydLEA49	Solyd10g070630.1	230	26245.5	9.11	91.52	-0.205	47.59 (Unstable)	Extracellular (1.498)
	LEA_2	SlydLEA50	Solyd10g070640.1	225	26166.3	9.28	83.16	-0.321	42.14 (Unstable)	PlasmaMembrance (1.629)
	LEA_2	SlydLEA51	Solyd10g070650.1	225	26154.2	9.28	81.42	-0.344	42.67 (Unstable)	Extracellular (1.824)
	LEA_2	SlydLEA52	Solyd10g070660.1	211	24092.8	9.52	92.27	-0.151	50.92 (Unstable)	Extracellular (2.769)
	LEA_2	SlydLEA53	Solyd10g070700.1	211	24092.8	9.52	92.27	-0.151	50.92 (Unstable)	Extracellular (2.769)
	LEA_1	SlydLEA54	Solyd10g073930.1	318	31719.8	8.06	44.47	-0.671	6.65 (Stable)	Nuclear (1.414)
	LEA_1	SlydLEA55	Solyd10g073940.1	96	10431.6	9.48	29.69	-1.192	20.73 (Stable)	Nuclear (2.783)
	LEA_2	SlydLEA56	Solyd11g068070.1	188	20806.8	6.7	91.22	-0.017	31.22 (Stable)	Chloroplast (1.686)
	LEA_2	SlydLEA57	Solyd11g068340.1	301	33579.4	9.77	77.77	-0.254	50.72 (Unstable)	PlasmaMembrance (2.258)
	LEA_4	SlydLEA58	Solyd12g055100.1	483	49873.9	7.24	58.01	-0.728	30.42 (Stable)	Nuclear (2.069)
	LEA_2	SlydLEA59	Solyd12g057800.1	321	35687.6	5.33	87.66	-0.51	25.14 (Stable)	Cytoplasmic (2.954)
	LEA_3	SlydLEA60	Solyd12g073820.1	97	10879.2	9.07	63.2	-0.801	57.59 (Unstable)	Extracellular (1.749)
