# Supplementary material for: The LEA gene family in tomato and its wild relatives: genome-wide identification, structural characterization, expression profiling, and role of SlLEA6 in drought stress
Source: BMC Plant Biol. 2022 Dec 19;22:596. doi: 10.1186/s12870-022-03953-7 (PMC9762057; doi:10.1186/s12870-022-03953-7)
Supplement: Supplementary file 2 — Additional file 2: Table S2. Basic information on the AtLEAs and OsLEAs re-predicted, identified, and renamed in this study. [file 12870_2022_3953_MOESM2_ESM.xlsx]

## Sheet: Table S2
Table S2 Basic information on the AtLEAs and OsLEAs re-predicted, identified, and renamed in this study.
Name	ID	Cluster
AtLEA1	AT1G01470.1	LEA_2
AtLEA2	AT1G02820.1	LEA_3
AtLEA3a	AT1G03120.1	SMP
AtLEA3b	AT1G03120.2	SMP
AtLEA4	AT1G08160.1	LEA_2
AtLEA5	AT1G17620.1	LEA_2
AtLEA6	AT1G20440.1	Dehydrin
AtLEA7a	AT1G20450.1	Dehydrin
AtLEA7b	AT1G20450.2	Dehydrin
AtLEA8a	AT1G32270.1	LEA_2
AtLEA8b	AT1G32270.2	LEA_2
AtLEA9	AT1G32560.1	LEA_1
AtLEA10a	AT1G52330.1	LEA_2
AtLEA10b	AT1G52330.2	LEA_2
AtLEA11	AT1G54540.1	LEA_2
AtLEA12	AT1G61760.1	LEA_2
AtLEA13	AT1G64065.1	LEA_2
AtLEA14	AT1G65690.1	LEA_2
AtLEA15a	AT1G76180.1	Dehydrin
AtLEA15b	AT1G76180.2	Dehydrin
AtLEA16	AT2G01080.1	LEA_2
AtLEA17a	AT2G18340.1	LEA_4
AtLEA17b	AT2G18340.2	LEA_4
AtLEA17c	AT2G18340.3	LEA_4
AtLEA18	AT2G21490.1	Dehydrin
AtLEA19a	AT2G23110.1	LEA_6
AtLEA19b	AT2G23110.2	LEA_6
AtLEA20	AT2G23120.1	LEA_6
AtLEA21a	AT2G27080.1	LEA_2
AtLEA21b	AT2G27080.2	LEA_2
AtLEA22	AT2G27260.1	LEA_2
AtLEA23	AT2G33690.1	LEA_6
AtLEA24	AT2G35300.1	LEA_1
AtLEA25	AT2G35460.1	LEA_2
AtLEA26	AT2G35960.1	LEA_2
AtLEA27	AT2G35970.1	LEA_2
AtLEA28	AT2G35980.1	LEA_2
AtLEA29a	AT2G36640.1	LEA_4
AtLEA29b	AT2G36640.2	LEA_4
AtLEA30	AT2G40170.1	LEA_5
AtLEA31	AT2G41990.1	LEA_2
AtLEA32	AT2G42560.1	LEA_4
AtLEA33	AT2G44000.1	LEA_2
AtLEA34a	AT2G44060.1	LEA_2
AtLEA34b	AT2G44060.2	LEA_2
AtLEA35	AT2G46140.1	LEA_2
AtLEA36	AT2G46150.1	LEA_2
AtLEA37	AT2G46300.1	LEA_2
AtLEA38	AT3G05975.1	LEA_2
AtLEA39	AT3G11650.1	LEA_2
AtLEA40	AT3G11660.1	LEA_2
AtLEA41	AT3G19550.1	LEA_3
AtLEA42	AT3G22490.1	SMP
AtLEA43	AT3G22500.1	SMP
AtLEA44	AT3G24600.1	LEA_2
AtLEA45	AT3G24605.1	LEA_2
AtLEA46a	AT3G26350.1	LEA_2
AtLEA46b	AT3G26350.2	LEA_2
AtLEA47	AT3G44220.1	LEA_2
AtLEA48	AT3G44380.1	LEA_2
AtLEA49	AT3G50970.1	Dehydrin
AtLEA50	AT3G50980.1	Dehydrin
AtLEA51a	AT3G51810.1	LEA_5
AtLEA51b	AT3G51810.2	LEA_5
AtLEA52	AT3G52470.1	LEA_2
AtLEA53	AT3G53040.1	LEA_4
AtLEA54a	AT3G53770.1	LEA_3
AtLEA54b	AT3G53770.2	LEA_3
AtLEA55	AT3G54200.1	LEA_2
AtLEA56	AT4G01410.1	LEA_2
AtLEA57a	AT4G02380.1	LEA_3
AtLEA57b	AT4G02380.2	LEA_3
AtLEA57c	AT4G02380.3	LEA_3
AtLEA58	AT4G05220.1	LEA_2
AtLEA59	AT4G09590.1	LEA_2
AtLEA60	AT4G13270.1	LEA_2
AtLEA61	AT4G15910.1	LEA_3
AtLEA62	AT4G23610.1	LEA_2
AtLEA63a	AT4G23930.1	LEA_2
AtLEA63b	AT4G23930.2	LEA_2
AtLEA64	AT4G26490.1	LEA_2
AtLEA65	AT4G35170.1	LEA_2
AtLEA66a	AT4G36600.1	LEA_4
AtLEA66b	AT4G36600.2	LEA_4
AtLEA67	AT5G06320.1	LEA_2
AtLEA68	AT5G06330.1	LEA_2
AtLEA69	AT5G06760.1	LEA_1
AtLEA70	AT5G21130.1	LEA_2
AtLEA71	AT5G22200.1	LEA_2
AtLEA72	AT5G22870.1	LEA_2
AtLEA73	AT5G27980.1	SMP
AtLEA74	AT5G36970.1	LEA_2
AtLEA75	AT5G53260.1	SMP
AtLEA76	AT5G53270.1	SMP
AtLEA77	AT5G53730.1	LEA_2
AtLEA78a	AT5G66400.1	Dehydrin
AtLEA78b	AT5G66400.2	Dehydrin
OsLEA1	Os01t0159600-01	LEA_5
OsLEA35	Os04t0589800-01	LEA_1
OsLEA48	Os06t0110200-01	LEA_1
OsLEA51	Os06t0324400-01	LEA_1
OsLEA66	Os08t0327700-01	LEA_1
OsLEA70	Os09t0278000-00	LEA_1
OsLEA2	Os01t0195400-00	LEA_2
OsLEA3	Os01t0225600-00	LEA_2
OsLEA4	Os01t0228500-01	LEA_2
OsLEA5	Os01t0256500-02	LEA_3
OsLEA6	Os01t0314800-01	LEA_3
OsLEA7	Os01t0574800-01	LEA_2
OsLEA8	Os01t0624400-00	LEA_2
OsLEA9	Os01t0702500-01	Dehydrin
OsLEA10	Os01t0736500-01	LEA_2
OsLEA11	Os01t0812100-01	LEA_2
OsLEA12	Os01t0864300-01	LEA_2
OsLEA13	Os01t0864500-01	LEA_2
OsLEA14	Os01t0909000-00	LEA_2
OsLEA15	Os02t0100600-01	LEA_2
OsLEA16	Os02t0265800-00	LEA_2
OsLEA17	Os02t0507900-00	LEA_2
OsLEA18a	Os02t0538700-01	LEA_2
OsLEA18b	Os02t0538700-02	LEA_2
OsLEA19	Os02t0564600-01	LEA_3
OsLEA20	Os02t0666600-01	LEA_2
OsLEA21	Os02t0667600-03	LEA_2
OsLEA22	Os02t0669100-01	Dehydrin
OsLEA23	Os03t0159600-01	SMP
OsLEA24	Os03t0168100-01	LEA_4
OsLEA25a	Os03t0262700-01	LEA_2
OsLEA25b	Os03t0262700-02	LEA_2
OsLEA26	Os03t0322900-01	LEA_4
OsLEA27	Os03t0400700-01	LEA_3
OsLEA28	Os03t0696000-01	LEA_2
OsLEA29	Os03t0747400-00	SMP
OsLEA30	Os03t0747500-01	SMP
OsLEA31	Os03t0836300-01	LEA_2
OsLEA32	Os03t0836400-01	LEA_2
OsLEA33a	Os03t0843300-01	LEA_2
OsLEA33b	Os03t0843300-02	LEA_2
OsLEA34	Os04t0416700-01	LEA_2
OsLEA36	Os04t0628300-00	LEA_2
OsLEA37	Os04t0677300-01	LEA_2
OsLEA38	Os04t0685300-02	LEA_2
OsLEA39a	Os04t0685400-01	LEA_2
OsLEA39b	Os04t0685400-02	LEA_2
OsLEA40	Os05t0199100-01	LEA_2
OsLEA41a	Os05t0349800-01	LEA_5
OsLEA41b	Os05t0349800-02	LEA_5
OsLEA42	Os05t0362600-00	LEA_3
OsLEA43	Os05t0367900-01	LEA_2
OsLEA44	Os05t0482501-00	LEA_2
OsLEA45	Os05t0526700-01	LEA_2
OsLEA46a	Os05t0584200-01	LEA_2
OsLEA46b	Os05t0584200-02	LEA_2
OsLEA47	Os05t0584300-01	LEA_2
OsLEA49	Os06t0119900-01	LEA_2
OsLEA50	Os06t0163300-01	LEA_2
OsLEA52	Os06t0341300-01	SMP
OsLEA53	Os06t0521300-00	LEA_2
OsLEA54	Os07t0206800-00	LEA_2
OsLEA55	Os07t0250900-01	LEA_2
OsLEA56	Os07t0272300-01	LEA_2
OsLEA57	Os07t0524200-01	LEA_2
OsLEA58	Os07t0524400-00	LEA_2
OsLEA59	Os07t0531500-01	LEA_2
OsLEA60a	Os08t0102700-01	LEA_2
OsLEA60b	Os08t0102700-02	LEA_2
OsLEA60c	Os08t0102700-03	LEA_2
OsLEA60d	Os08t0102700-04	LEA_2
OsLEA60e	Os08t0102700-05	LEA_2
OsLEA65	Os08t0324200-01	LEA_2
OsLEA67	Os08t0494000-01	LEA_2
OsLEA68	Os08t0558300-00	LEA_2
OsLEA69	Os09t0267400-01	LEA_2
OsLEA71	Os09t0482300-01	LEA_6
OsLEA72	Os09t0482550-01	LEA_6
OsLEA73	Os10t0547200-01	LEA_2
OsLEA74	Os11t0120100-01	LEA_2
OsLEA75	Os11t0130400-01	LEA_2
OsLEA76	Os11t0157200-03	LEA_2
OsLEA77	Os11t0157300-01	LEA_2
OsLEA78	Os11t0451700-00	Dehydrin
OsLEA79	Os11t0453900-01	Dehydrin
OsLEA80	Os11t0454000-01	Dehydrin
OsLEA81	Os11t0454200-01	Dehydrin
OsLEA82	Os11t0454300-01	Dehydrin
OsLEA83	Os12t0119800-01	LEA_2
OsLEA84	Os12t0127200-01	LEA_2
OsLEA85	Os12t0158900-00	LEA_2
OsLEA86	Os12t0159000-01	LEA_2
OsLEA87a	Os12t0159600-01	LEA_2
OsLEA87b	Os12t0159600-02	LEA_2
OsLEA88	Os12t0470000-00	SMP
OsLEA89	Os12t0507700-00	LEA_3
OsLEA90	Os12t0626500-00	SMP
