# Supplementary material for: The LEA gene family in tomato and its wild relatives: genome-wide identification, structural characterization, expression profiling, and role of SlLEA6 in drought stress
Source: BMC Plant Biol. 2022 Dec 19;22:596. doi: 10.1186/s12870-022-03953-7 (PMC9762057; doi:10.1186/s12870-022-03953-7)
Supplement: Supplementary file 3 — Additional file 3: Table S3. The list of replication events, Ka/Ks ratios, and their replication time for LEAs. [file 12870_2022_3953_MOESM3_ESM.xlsx]

## Sheet: Table_S3
Table S3 The list of replication events, Ka/Ks ratios, and their replication time for LEAs.
Gene pairs	Duplication type	Ka	Ks	Ka/Ks	Negative/purifying selection	Time (MYA)
SlLEA1 SlLEA30	Segmental	0.459157	2.59938	0.176641	YES	86.646
SlLEA1 SlLEA52	Segmental	0.136049	NA	NA	-	-
SlLEA1 SlLEA58	Segmental	1.85504	2.1992	0.843508	YES	73.3067
SlLEA2 SlLEA53	Segmental	1.76276	2.21652	0.795283	YES	73.884
SlLEA47 SlLEA6	Segmental	2.1243	1.88063	1.12957	NO	62.6877
SlLEA38 SlLEA8	Segmental	2.9323	3.20426	0.915125	YES	106.809
SlLEA30 SlLEA52	Segmental	0.467719	NA	NA	-	-
SlLEA30 SlLEA58	Segmental	1.51141	1.30417	1.1589	NO	43.4723
SlLEA42 SlLEA45	Segmental	2.02775	1.72536	1.17526	NO	57.512
SlLEA6 SlLEA7	Tandem	1.81452	1.71965	1.05517	NO	57.3217
SlLEA49 SlLEA50	Tandem	1.73015	2.41434	0.716617	YES	80.478
SlLEA50 SlLEA51	Tandem	1.77451	1.88087	0.943448	YES	62.6957
SlLEA53 SlLEA54	Tandem	0.00940816	0.100011	0.0940717	YES	3.3337
SpiLEA9 SpiLEA44	Segmental	2.47409	2.31997	1.06643	NO	77.3323
SpiLEA1 SpiLEA61	Segmental	2.12166	1.45206	1.46114	NO	48.402
SpiLEA6 SpiLEA54	Segmental	NA	1.76676	NA	-	58.892
SpiLEA16 SpiLEA24	Segmental	2.82202	2.61066	1.08096	NO	87.022
SpiLEA24 SpiLEA53	Segmental	2.4596	3.65848	0.672302	YES	121.949
SpiLEA36 SpiLEA66	Segmental	0.475496	0.935436	0.508315	YES	31.1812
SpiLEA49 SpiLEA51	Segmental	1.70829	1.42159	1.20168	NO	47.3863
SpiLEA60 SpiLEA66	Segmental	1.83386	2.66225	0.688837	YES	88.7417
SpiLEA6 SpiLEA7	Tandem	1.96695	2.30407	0.853684	YES	76.8023
SpiLEA51 SpiLEA52	Tandem	1.59328	1.72557	0.923332	YES	57.519
SpiLEA57 SpiLEA58	Tandem	0.732484	1.57545	0.464935	YES	52.515
SpiLEA61 SpiLEA62	Tandem	0.488235	0.401126	1.21716	NO	13.3709
SlydLEA7 SlydLEA45	Segmental	NA	1.4952	NA	-	49.84
SlydLEA1 SlydLEA47	Segmental	2.16567	4.48138	0.483259	YES	149.379
SlydLEA12 SlydLEA15	Segmental	2.01207	NA	NA	-	-
SlydLEA14 SlydLEA20	Segmental	1.52604	2.47533	0.6165	YES	82.511
SlydLEA14 SlydLEA44	Segmental	2.34364	2.0119	1.16489	NO	67.0633
SlydLEA20 SlydLEA44	Segmental	2.35452	3.62752	0.649072	YES	120.917
SlydLEA28 SlydLEA42	Segmental	0.974073	2.22078	0.438618	YES	74.026
SlydLEA31 SlydLEA47	Segmental	2.0525	2.57479	0.797151	YES	85.8263
SlydLEA33 SlydLEA58	Segmental	1.60494	1.51454	1.05969	NO	50.4847
SlydLEA41 SlydLEA43	Segmental	3.4675	1.65939	2.08963	NO	55.313
SlydLEA35 SlydLEA36	Tandem	2.42307	NA	NA	-	-
SlydLEA47 SlydLEA48	Tandem	2.44361	NA	NA	-	-
SlydLEA49 SlydLEA50	Tandem	2.01284	NA	NA	-	-
SlydLEA50 SlydLEA51	Tandem	0.0152897	0.118103	0.129461	YES	3.93677
SlydLEA54 SlydLEA55	Tandem	0.508195	1.3895	0.36574	YES	46.3167
SpLEA7 SpLEA39	Segmental	1.98793	2.84004	0.699965	YES	94.668
SpLEA8 SpLEA46	Segmental	2.21617	1.38508	1.60003	NO	46.1693
SpLEA1 SpLEA55	Segmental	2.04268	1.53267	1.33275	NO	51.089
SpLEA4 SpLEA49	Segmental	2.25889	1.59684	1.4146	NO	53.228
SpLEA12 SpLEA16	Segmental	0.526992	3.10749	0.169588	YES	103.583
SpLEA28 SpLEA45	Segmental	1.00868	1.32542	0.761021	YES	44.1807
SpLEA31 SpLEA55	Segmental	3.27555	1.48959	2.19896	NO	49.653
SpLEA31 SpLEA61	Segmental	1.52007	1.28232	1.1854	NO	42.744
SpLEA44 SpLEA46	Segmental	1.42868	1.64188	0.870152	YES	54.7293
SpLEA54 SpLEA61	Segmental	1.60833	1.79734	0.894838	YES	59.9113
SpLEA4 SpLEA5	Tandem	4.15372	1.60308	2.59108	NO	53.436
SpLEA46 SpLEA47	Tandem	1.76733	1.74136	1.01491	NO	58.0453
SpLEA51 SpLEA52	Tandem	1.74704	2.7792	0.628613	YES	92.64
SpLEA52 SpLEA53	Tandem	1.74003	1.6567	1.0503	NO	55.2233
SpLEA55 SpLEA56	Tandem	0.0075953	0.0950031	0.0799479	YES	3.16677
SpLEA56 SpLEA57	Tandem	2.34601	1.98111	1.18419	NO	66.037
