# Supplementary material for: The LEA gene family in tomato and its wild relatives: genome-wide identification, structural characterization, expression profiling, and role of SlLEA6 in drought stress
Source: BMC Plant Biol. 2022 Dec 19;22:596. doi: 10.1186/s12870-022-03953-7 (PMC9762057; doi:10.1186/s12870-022-03953-7)
Supplement: Supplementary file 17 — Additional file 17: Table S4. Comparison and summary of the main study results. [file 12870_2022_3953_MOESM17_ESM.xlsx]

## Sheet: Table S4
Table S4 Comparison and summary of the main study results.
Observation on	Categories	Results of previous study	More comprehensive or new information from this study
Structural characteristics	Identification, annotation, and characterization	The identification of 27 LEAs from S. lycopersicum was obtained in seven clusters and analyzed for physicochemical properties.	60, 69, 65, and 60 LEAs were identified from S. lycopersicum, S. pimpinellifolium, S. pennellii, and S. lycopersicoides, respectively. They were divided into 8 clusters and analyzed for physicochemical properties.
	Gene structure, conserved domains, and motif analysis	The exon-intron structures of the coding sequences of LEAs in A. thaliana and S. lycopersicum were compared, and the conserved motifs in the LEA family were assessed.	The gene structures and conserved domains of cultivated and wild tomato species were compared, respectively, while their conserved motifs were evaluated separately.
	Phylogenetic analysis	A phylogenetic tree between LEAs of A. thaliana and S. lycopersicum was constructed.	Phylogenetic trees were constructed among LEAs of cultivated and wild tomato species and among LEAs of all tomato species and A. thaliana and O. sativa, respectively.
	Analysis of cis-acting regulatory elements	Potential three cis-acting regulatory elements (LTRE, ABRE, and MYC) in the 1000 bps promoter region upstream of the transcription start site (TSS) of SlLEAs were predicted.	Predictive analysis of 1500 bps nucleotide sequences upstream of each LEA (starting from ATG) in cultivated and wild tomato species identified a total of 52 cis-acting regulatory elements in four major classes.
Evolutionary analysis	Chromosomal localization and replication	27 SlLEAs were located on nine different S. lycopersicum chromosomes, and seven segmental duplication and two tandem duplication events were identified and duplication time was calculated.	Chromosomal localization of LEAs of cultivated and wild tomato species, respectively, and more segmental duplication and tandem duplication events were found and duplication time was calculated separately.
	Analysis with different focus	Estimation of the maximum number of gained and lost LEAs in 11 species. Recombination analysis within SlLEAs. Selective pressure at AA sites in the SlLEA family members.	Purification pressures for segmental duplication and tandem duplication events were calculated. Dispersion time trees and synteny relationship maps were constructed for LEAs between cultivated and wild tomato species and LEAs between 10 species, respectively, and sequence similarity of SlLEAs with related LEAs and homologous genes of other species was analyzed.
Expression pattern analysis	Expression pattern analysis of transcriptional profiles	Expression profiles of 27 SlLEAs in 10 different developmental tissues or organ systems.	Analysis of the different regulatory patterns of LEAs between cultivated and wild tomato species and expression profiles of 60 SlLEAs in 50 different developmental tissues or organ systems.
	Analysis of expression patterns in different abiotic stresses or planthormone treatments	Expression pattern analysis of eight SlLEAs at two treatment times in three abiotic stresses.	Expression pattern analysis of 24 SlLEAs at six treatment times in four abiotic stresses and four planthormone sprays.
GO and protein interaction network analysis	GO annotation and enrichment analysis	None	GO analysis was performed on 254 LEAs from cultivated and wild tomato species and 60 SlLEAs from cultivated tomatoes, respectively.
	Protein interaction network	None	The interaction networks of SlLEA proteins with SlWRKY proteins and AtLEA proteins with AtWRKY proteins were constructed, respectively.
Functional Analysis	Functional analysis of stress tolerance after gene silencing	None	Silencing of the SlLEA6 by the VIGS method and phenotypic analysis and determination of physiological indicators under abiotic stress conditions indicated that it may be a candidate gene involved in drought stress response.The expression analysis of drought-induced SlWRKYs in SlLEA6 silenced lines under drought stress was also carried out.
