# Supplementary material for: The LEA gene family in tomato and its wild relatives: genome-wide identification, structural characterization, expression profiling, and role of SlLEA6 in drought stress
Source: BMC Plant Biol. 2022 Dec 19;22:596. doi: 10.1186/s12870-022-03953-7 (PMC9762057; doi:10.1186/s12870-022-03953-7)
Supplement: Supplementary file 18 — Additional file 18: Table S5. The primer sequences used in this study for qRT-PCR. [file 12870_2022_3953_MOESM18_ESM.xlsx]

## Sheet: Table S5
Table S5 The primer sequences used in this study for qRT-PCR.
Gene	Primer	Sequence
SlLEA4	Forward	ATGGACAAGGTGGGAGAAGGA
	Reverse	GGTTCGAGTTCCAACACCAT
SlLEA6	Forward	TGCTAGTGAGTTTGGGTAAGGA
	Reverse	GCCGCTATGTGAGAGTGGAA
SlLEA7	Forward	TAAGGGGATCGGTTTCGACG
	Reverse	GATTACCCTGGTGGCGCTTT
SlLEA9	Forward	TGTCTGTCTCTCAGTTCCGC
	Reverse	GCTGGTAACAATCCCTCGCT
SlLEA12	Forward	GGTTAGGTGGTGGTACTGCT
	Reverse	CTGGAACGGTGAAGTTCCGT
SlLEA14	Forward	AGGCGCTGAAGAAGGTATACAA
	Reverse	TCAGTGCATTCCAGGGATCTT
SlLEA16	Forward	ACACACCAGTGGCGTACTTG
	Reverse	TTCCTTCTACCGCCATGTCC
SlLEA17	Forward	AAGACCAAATGCGCAAGACTG
	Reverse	ATATTCTCCACCAGTGCCCC
SlLEA18	Forward	GGCTACCGATAGAGCGAGAG
	Reverse	GCCTTCTCTTTGGCCGTTTC
SlLEA27	Forward	AGCACAGGGTGGTGTTTCTG
	Reverse	CCTTAGCATGAGTTTCTGGTCTG
SlLEA28	Forward	GGCACTGGTGGCAAAAGTCT
	Reverse	CTCAGACCTCCCTTACGTCC
SlLEA29	Forward	GCTGCAATCGAAGCAATCTCA
	Reverse	TAGGTAGGAGCAACGGTCCC
SlLEA33	Forward	GACGTCGCTGTCGAAAAAGG
	Reverse	GGGTGTCTTTAGCTTCCCCT
SlLEA36	Forward	GATCCCTGATGCTGGAACGA
	Reverse	ATGGAATGATGCTTCCCGGC
SlLEA37	Forward	AGGAAGGGATATGCGGTGGC
	Reverse	CCATGGTGATTTGGGTGGTGA
SlLEA39	Forward	TAAGGCGAAACGGACGAAGG
	Reverse	CGACTTGCACCATCTTTCGC
SlLEA40	Forward	GGTCAAACAAGAAGGGAACAGC
	Reverse	CTGAGTCCGCCTTTTCTACCC
SlLEA42	Forward	GGACGAAGTGAAGTAGTGCCA
	Reverse	ATCTTCCCTCTTCGCTGCTT
SlLEA44	Forward	AGGTGCAGTTTCCGGTGTAG
	Reverse	CATTTGCTTGTCCTTCCGGC
SlLEA45	Forward	GTGGGGGCAGCAGGATAGTA
	Reverse	CTAAGCTCAAGATCGCGCTG
SlLEA49	Forward	TTCGGCAAAATCTGGCATGGA
	Reverse	TTCCGGTCTTGAGTTGCGT
SlLEA50	Forward	AGAAAGAGATGGCGACGGAG
	Reverse	GCCAGTGGCACCATAACCA
SlLEA51	Forward	ACTACACCAGGGCATGCTAC
	Reverse	GGGCCTTGAACCGTATCTCT
SlLEA60	Forward	GCCGAAAGATTTTGGTTCTGCT
	Reverse	GCGTTGTTCCACCCTCCTTA
SlWRKY3	Forward	GAGCGGTCTGTTGATGGTCA
	Reverse	TGGTCGAACTCCAAAGCAGT
SlWRKY30	Forward	AGCCAATAACACACAAAACCCT
	Reverse	ATGATCCATTGACCCTCCATGT
SlWRKY33	Forward	TCCAACCACCAATCACCCTC
	Reverse	GCTTGGAATTGTTCGTGTGCT
SlWRKY39	Forward	TCAAAGAAGCGTGGAAGACCA
	Reverse	ATCGGCTAGACGGGGAAGTT
SlWRKY45	Forward	AGCAGCCCTACTTTCACAGC
	Reverse	ATGTCCAAACAAGCTCATTGCG
SlWRKY46	Forward	CCCAACCACCTCAAGCTGAAA
	Reverse	TCGACAACGAAGACGCCATTT
SlWRKY58	Forward	TCTTCATCAACTGCGCCACA
	Reverse	TAGTTAGAGGGGCGGTGACA
SlWRKY72	Forward	CCAGGCCCAACTAGTGAAGT
	Reverse	TGTTGGGTAATCGCACTTGGT
Actin	Forward	GGTGTTATGGTCGGAATGGG
	Reverse	CAGGGTGTTCTTCAGGAGCAA
